# Supplementary material for: MicroRNAs modulate CaMKIIα/SIRT1 signaling pathway as a biomarker of cognitive ability in adolescents
Source: Brain Behav Immun Health. 2025 Feb 24;44:100970. doi: 10.1016/j.bbih.2025.100970 (PMC11919301; doi:10.1016/j.bbih.2025.100970)
Supplement: Multimedia component 2 [file mmc2.xlsx]

## Sheet: set A vs B_3x
miRNA ID	p-value(A vs. B)	MeanRatio(A vs. B)	Fold-Change(A vs. B)	Fold-Change(A vs. B)
hsa-miR-4440	0.491799	0.292332	-3.42077	Set_A down vs Set_B
hsa-miR-1537-5p	0.48684	3.76445	3.76445	Set_A up vs Set_B
hsa-miR-548w	0.474201	0.268172	-3.72895	Set_A down vs Set_B
hsa-miR-4662a-3p	0.463497	0.30281	-3.3024	Set_A down vs Set_B
hsa-miR-4524a-3p	0.461908	3.55726	3.55726	Set_A up vs Set_B
hsa-miR-129-2-3p	0.45425	0.25074	-3.9882	Set_A down vs Set_B
hsa-miR-4467	0.448447	0.231823	-4.31364	Set_A down vs Set_B
hsa-miR-376b-5p	0.436379	3.17726	3.17726	Set_A up vs Set_B
hsa-miR-4688	0.435355	5.42781	5.42781	Set_A up vs Set_B
hsa-miR-6511a-3p	0.43436	3.83535	3.83535	Set_A up vs Set_B
hsa-miR-25-5p	0.423032	4.35976	4.35976	Set_A up vs Set_B
hsa-miR-3157-5p	0.422929	3.26045	3.26045	Set_A up vs Set_B
hsa-miR-6758-3p	0.421008	6.42977	6.42977	Set_A up vs Set_B
hsa-miR-378d	0.412903	3.23805	3.23805	Set_A up vs Set_B
hsa-miR-27a-5p	0.405477	0.308899	-3.2373	Set_A down vs Set_B
hsa-miR-3619-3p	0.404253	7.8447	7.8447	Set_A up vs Set_B
hsa-miR-124-3p	0.402555	3.30551	3.30551	Set_A up vs Set_B
hsa-miR-6837-5p	0.400318	8.28292	8.28292	Set_A up vs Set_B
hsa-miR-580-3p	0.392041	4.15716	4.15716	Set_A up vs Set_B
hsa-miR-6777-5p	0.391063	9.55919	9.55919	Set_A up vs Set_B
hsa-miR-6786-3p	0.389195	0.1419	-7.04723	Set_A down vs Set_B
hsa-miR-6802-5p	0.38904	3.61308	3.61308	Set_A up vs Set_B
hsa-miR-2277-5p	0.388262	9.76936	9.76936	Set_A up vs Set_B
hsa-miR-190b	0.386406	0.318883	-3.13594	Set_A down vs Set_B
hsa-miR-6743-3p	0.385619	3.15974	3.15974	Set_A up vs Set_B
hsa-miR-6780a-5p	0.381502	11.4219	11.4219	Set_A up vs Set_B
hsa-miR-4443	0.371938	14.2801	14.2801	Set_A up vs Set_B
hsa-miR-1468-5p	0.366572	6.22661	6.22661	Set_A up vs Set_B
hsa-miR-412-3p	0.363903	4.47882	4.47882	Set_A up vs Set_B
hsa-miR-6511a-3p	0.360168	6.48191	6.48191	Set_A up vs Set_B
hsa-miR-145-3p	0.360079	3.14932	3.14932	Set_A up vs Set_B
hsa-miR-192-3p	0.356759	0.279872	-3.57306	Set_A down vs Set_B
hsa-miR-4796-3p	0.351119	33.2538	33.2538	Set_A up vs Set_B
hsa-miR-582-3p	0.348103	0.290964	-3.43685	Set_A down vs Set_B
hsa-miR-103b	0.347694	5.35666	5.35666	Set_A up vs Set_B
hsa-miR-4526	0.329206	0.224026	-4.46377	Set_A down vs Set_B
hsa-miR-7848-3p	0.320064	3.17157	3.17157	Set_A up vs Set_B
hsa-miR-4723-3p	0.319967	0.260104	-3.84461	Set_A down vs Set_B
hsa-miR-29b-2-5p	0.318639	4.18376	4.18376	Set_A up vs Set_B
hsa-miR-103b	0.31445	36.2171	36.2171	Set_A up vs Set_B
hsa-miR-6780b-3p	0.309094	0.315064	-3.17396	Set_A down vs Set_B
hsa-miR-1254	0.30598	4.7631	4.7631	Set_A up vs Set_B
hsa-miR-6889-3p	0.298798	9.38434	9.38434	Set_A up vs Set_B
hsa-miR-210-5p	0.296354	6.65138	6.65138	Set_A up vs Set_B
hsa-miR-4707-3p	0.291778	0.193621	-5.16473	Set_A down vs Set_B
hsa-miR-5004-5p	0.291363	0.232967	-4.29245	Set_A down vs Set_B
hsa-miR-3200-5p	0.281071	9.48239	9.48239	Set_A up vs Set_B
hsa-miR-490-5p	0.278317	4.98293	4.98293	Set_A up vs Set_B
hsa-miR-2276-3p	0.277061	0.177816	-5.6238	Set_A down vs Set_B
hsa-miR-9-5p	0.276851	0.287158	-3.4824	Set_A down vs Set_B
hsa-miR-4701-5p	0.275405	3.82509	3.82509	Set_A up vs Set_B
hsa-miR-138-5p	0.273808	0.312666	-3.1983	Set_A down vs Set_B
hsa-miR-4786-3p	0.267752	0.189553	-5.27557	Set_A down vs Set_B
hsa-miR-6515-5p	0.267372	11.2255	11.2255	Set_A up vs Set_B
hsa-miR-6769b-3p	0.260914	0.257927	-3.87707	Set_A down vs Set_B
hsa-miR-3130-5p	0.255373	0.181537	-5.50852	Set_A down vs Set_B
hsa-miR-4748	0.246484	5.09865	5.09865	Set_A up vs Set_B
hsa-miR-429	0.24483	3.24379	3.24379	Set_A up vs Set_B
hsa-miR-196b-3p	0.239728	0.278208	-3.59444	Set_A down vs Set_B
hsa-miR-3605-5p	0.238013	0.256406	-3.90007	Set_A down vs Set_B
hsa-miR-1538	0.234948	0.166002	-6.02401	Set_A down vs Set_B
hsa-miR-7114-3p	0.232838	10.8043	10.8043	Set_A up vs Set_B
hsa-miR-6735-5p	0.23283	0.250824	-3.98687	Set_A down vs Set_B
hsa-miR-4746-5p	0.232239	6.18026	6.18026	Set_A up vs Set_B
hsa-miR-6836-3p	0.230936	4.13523	4.13523	Set_A up vs Set_B
hsa-miR-6511a-3p	0.225847	0.200974	-4.97576	Set_A down vs Set_B
hsa-miR-937-3p	0.225053	0.261244	-3.82784	Set_A down vs Set_B
hsa-miR-101-5p	0.223624	0.25327	-3.94835	Set_A down vs Set_B
hsa-miR-6843-3p	0.216641	3.05531	3.05531	Set_A up vs Set_B
hsa-miR-6855-5p	0.215398	0.191123	-5.23222	Set_A down vs Set_B
hsa-miR-6812-3p	0.199949	0.175843	-5.68689	Set_A down vs Set_B
hsa-miR-125b-2-3p	0.194169	0.309187	-3.23429	Set_A down vs Set_B
hsa-miR-6737-3p	0.192019	5.21519	5.21519	Set_A up vs Set_B
hsa-miR-4738-3p	0.187899	0.210787	-4.74413	Set_A down vs Set_B
hsa-miR-124-3p	0.171021	0.203797	-4.90684	Set_A down vs Set_B
hsa-miR-4714-3p	0.158468	6.54078	6.54078	Set_A up vs Set_B
hsa-miR-1256	0.157109	0.154997	-6.45173	Set_A down vs Set_B
hsa-miR-4742-5p	0.155378	0.139774	-7.15442	Set_A down vs Set_B
hsa-miR-5001-3p	0.144538	0.216619	-4.6164	Set_A down vs Set_B
hsa-miR-3922-5p	0.144028	0.19664	-5.08543	Set_A down vs Set_B
hsa-miR-2355-5p	0.13914	4.4774	4.4774	Set_A up vs Set_B
hsa-miR-7110-3p	0.138498	3.62702	3.62702	Set_A up vs Set_B
hsa-miR-24-1-5p	0.125858	0.0796466	-12.5555	Set_A down vs Set_B
hsa-miR-3138	0.123986	12.2098	12.2098	Set_A up vs Set_B
hsa-miR-668-3p	0.121829	0.182409	-5.48218	Set_A down vs Set_B
hsa-miR-7854-3p	0.118065	0.269474	-3.71093	Set_A down vs Set_B
hsa-miR-651-5p	0.114773	0.224992	-4.44459	Set_A down vs Set_B
hsa-miR-23c	0.11458	0.0737626	-13.557	Set_A down vs Set_B
hsa-miR-211-5p	0.109433	0.0829121	-12.061	Set_A down vs Set_B
hsa-miR-6802-3p	0.10485	0.233753	-4.27802	Set_A down vs Set_B
hsa-miR-4732-3p	0.100649	0.236406	-4.23001	Set_A down vs Set_B
hsa-miR-642a-5p	0.098376	7.10318	7.10318	Set_A up vs Set_B
hsa-miR-4742-3p	0.095219	0.29281	-3.41519	Set_A down vs Set_B
hsa-miR-6741-5p	0.091461	0.237155	-4.21666	Set_A down vs Set_B
hsa-miR-6741-3p	0.0890939	0.310402	-3.22163	Set_A down vs Set_B
hsa-miR-2278	0.0834281	0.229194	-4.36312	Set_A down vs Set_B
hsa-miR-6885-3p	0.0788649	0.328235	-3.0466	Set_A down vs Set_B
hsa-miR-2114-5p	0.0777914	0.125953	-7.9395	Set_A down vs Set_B
hsa-miR-5187-5p	0.0740713	0.292757	-3.4158	Set_A down vs Set_B
hsa-miR-188-5p	0.0700215	0.278763	-3.58727	Set_A down vs Set_B
hsa-miR-9-3p	0.069598	0.230538	-4.33767	Set_A down vs Set_B
hsa-miR-6876-5p	0.0673186	0.15373	-6.50493	Set_A down vs Set_B
hsa-miR-30d-3p	0.0632158	0.105534	-9.47563	Set_A down vs Set_B
hsa-miR-103a-2-5p	0.059434	0.306239	-3.26542	Set_A down vs Set_B
hsa-miR-636	0.058649	0.235081	-4.25386	Set_A down vs Set_B
hsa-miR-382-3p	0.054875	0.254862	-3.92369	Set_A down vs Set_B
hsa-miR-377-3p	0.0542816	0.303566	-3.29417	Set_A down vs Set_B
hsa-miR-4785	0.0523201	0.0751499	-13.3067	Set_A down vs Set_B
hsa-miR-5586-3p	0.0519798	0.267031	-3.74488	Set_A down vs Set_B
hsa-miR-5006-3p	0.0498796	0.239252	-4.17969	Set_A down vs Set_B
hsa-miR-20b-3p	0.0489437	0.1118	-8.94451	Set_A down vs Set_B
hsa-miR-301a-5p	0.0434749	0.238468	-4.19343	Set_A down vs Set_B
hsa-miR-4750-5p	0.0389678	0.146905	-6.80712	Set_A down vs Set_B
hsa-miR-3656	0.0373549	0.127888	-7.81935	Set_A down vs Set_B
hsa-miR-127-5p	0.0343532	0.190639	-5.24552	Set_A down vs Set_B
hsa-miR-548d-3p	0.0333893	0.263157	-3.80002	Set_A down vs Set_B
hsa-miR-203a	0.0320593	0.230115	-4.34565	Set_A down vs Set_B
hsa-miR-1197	0.0298661	0.296019	-3.37816	Set_A down vs Set_B
hsa-miR-548e-3p	0.0297058	0.309078	-3.23543	Set_A down vs Set_B
hsa-miR-376a-5p	0.0239694	0.124788	-8.0136	Set_A down vs Set_B
hsa-miR-6772-3p	0.0229252	0.0766149	-13.0523	Set_A down vs Set_B
hsa-miR-545-5p	0.0223661	0.30158	-3.31587	Set_A down vs Set_B
hsa-miR-6815-5p	0.0222952	0.0831982	-12.0195	Set_A down vs Set_B
hsa-miR-197-5p	0.0214596	0.120165	-8.32188	Set_A down vs Set_B
hsa-miR-548e-5p	0.0197596	0.048869	-20.4629	Set_A down vs Set_B
hsa-miR-628-3p	0.018704	0.331451	-3.01703	Set_A down vs Set_B
hsa-miR-3928-3p	0.0184123	0.177668	-5.62848	Set_A down vs Set_B
hsa-miR-1343-3p	0.012951	0.26416	-3.78559	Set_A down vs Set_B
hsa-miR-3940-3p	0.0112135	0.226518	-4.41466	Set_A down vs Set_B
hsa-miR-1908-3p	0.0112039	0.0440106	-22.7218	Set_A down vs Set_B
hsa-miR-30c-1-3p	0.0110438	0.236494	-4.22844	Set_A down vs Set_B
hsa-miR-194-5p	0.0103713	0.331253	-3.01884	Set_A down vs Set_B
hsa-miR-4523	0.00915297	0.299703	-3.33663	Set_A down vs Set_B
hsa-miR-495-5p	0.00899884	0.0531721	-18.8068	Set_A down vs Set_B
hsa-miR-4508	0.008003	0.190713	-5.24348	Set_A down vs Set_B
hsa-miR-133a-3p	0.00719657	0.31191	-3.20605	Set_A down vs Set_B
hsa-miR-219b-5p	0.00707866	0.24185	-4.1348	Set_A down vs Set_B
hsa-miR-204-5p	0.0062377	0.316622	-3.15834	Set_A down vs Set_B
hsa-miR-154-3p	0.00551137	0.299311	-3.34101	Set_A down vs Set_B
hsa-miR-487a-5p	0.00341334	0.146334	-6.83367	Set_A down vs Set_B
hsa-miR-628-5p	0.00330815	0.20117	-4.97091	Set_A down vs Set_B
hsa-miR-5010-5p	0.00316699	0.209098	-4.78245	Set_A down vs Set_B
hsa-miR-545-3p	0.00141943	0.26064	-3.83671	Set_A down vs Set_B
hsa-miR-3143	0.00124216	0.0409073	-24.4455	Set_A down vs Set_B
hsa-miR-885-5p	0.000988008	0.142108	-7.03692	Set_A down vs Set_B
hsa-miR-15a-3p	0.000885496	0.177714	-5.62703	Set_A down vs Set_B
hsa-let-7i-3p	2.79643e-05	0.104215	-9.59558	Set_A down vs Set_B

## Sheet: Academic Performance
miRNA ID	p-value(A vs. B)	MeanRatio(A vs. B)	Fold-Change(A vs. B)	Fold-Change(A vs. B)
hsa-miR-3143	0.00124216	0.0409073	-24.4455	Set_A down vs Set_B
hsa-miR-1908-3p	0.0112039	0.0440106	-22.7218	Set_A down vs Set_B
hsa-miR-548e-5p	0.0197596	0.048869	-20.4629	Set_A down vs Set_B
hsa-miR-495-5p	0.00899884	0.0531721	-18.8068	Set_A down vs Set_B
hsa-miR-6772-3p	0.0229252	0.0766149	-13.0523	Set_A down vs Set_B
hsa-miR-6815-5p	0.0222952	0.0831982	-12.0195	Set_A down vs Set_B
hsa-let-7i-3p	2.79643e-05	0.104215	-9.59558	Set_A down vs Set_B
hsa-miR-20b-3p	0.0489437	0.1118	-8.94451	Set_A down vs Set_B
hsa-miR-197-5p	0.0214596	0.120165	-8.32188	Set_A down vs Set_B
hsa-miR-376a-5p	0.0239694	0.124788	-8.0136	Set_A down vs Set_B
hsa-miR-3656	0.0373549	0.127888	-7.81935	Set_A down vs Set_B
hsa-miR-885-5p	0.000988008	0.142108	-7.03692	Set_A down vs Set_B
hsa-miR-487a-5p	0.00341334	0.146334	-6.83367	Set_A down vs Set_B
hsa-miR-4750-5p	0.0389678	0.146905	-6.80712	Set_A down vs Set_B
hsa-miR-3928-3p	0.0184123	0.177668	-5.62848	Set_A down vs Set_B
hsa-miR-15a-3p	0.000885496	0.177714	-5.62703	Set_A down vs Set_B
hsa-miR-127-5p	0.0343532	0.190639	-5.24552	Set_A down vs Set_B
hsa-miR-4508	0.008003	0.190713	-5.24348	Set_A down vs Set_B
hsa-miR-628-5p	0.00330815	0.20117	-4.97091	Set_A down vs Set_B
hsa-miR-5010-5p	0.00316699	0.209098	-4.78245	Set_A down vs Set_B
hsa-miR-3940-3p	0.0112135	0.226518	-4.41466	Set_A down vs Set_B
hsa-miR-203a	0.0320593	0.230115	-4.34565	Set_A down vs Set_B
hsa-miR-30c-1-3p	0.0110438	0.236494	-4.22844	Set_A down vs Set_B
hsa-miR-301a-5p	0.0434749	0.238468	-4.19343	Set_A down vs Set_B
hsa-miR-5006-3p	0.0498796	0.239252	-4.17969	Set_A down vs Set_B
hsa-miR-219b-5p	0.00707866	0.24185	-4.1348	Set_A down vs Set_B
hsa-miR-545-3p	0.00141943	0.26064	-3.83671	Set_A down vs Set_B
hsa-miR-548d-3p	0.0333893	0.263157	-3.80002	Set_A down vs Set_B
hsa-miR-1343-3p	0.012951	0.26416	-3.78559	Set_A down vs Set_B
hsa-miR-1197	0.0298661	0.296019	-3.37816	Set_A down vs Set_B
hsa-miR-154-3p	0.00551137	0.299311	-3.34101	Set_A down vs Set_B
hsa-miR-4523	0.00915297	0.299703	-3.33663	Set_A down vs Set_B
hsa-miR-545-5p	0.0223661	0.30158	-3.31587	Set_A down vs Set_B
hsa-miR-548e-3p	0.0297058	0.309078	-3.23543	Set_A down vs Set_B
hsa-miR-133a-3p	0.00719657	0.31191	-3.20605	Set_A down vs Set_B
hsa-miR-204-5p	0.0062377	0.316622	-3.15834	Set_A down vs Set_B
hsa-miR-194-5p	0.0103713	0.331253	-3.01884	Set_A down vs Set_B
hsa-miR-628-3p	0.018704	0.331451	-3.01703	Set_A down vs Set_B
