# Supplementary material for: MicroRNAs modulate CaMKIIα/SIRT1 signaling pathway as a biomarker of cognitive ability in adolescents
Source: Brain Behav Immun Health. 2025 Feb 24;44:100970. doi: 10.1016/j.bbih.2025.100970 (PMC11919301; doi:10.1016/j.bbih.2025.100970)
Supplement: Multimedia component 3 [file mmc3.xlsx]

## Sheet: Set A vs B_3x
miRNA ID	p-value	MeanRatio	Fold-Change	Fold-Change(Set_A vs. Set_B)
hsa-miR-4440	0.491799	0.292332	-3.42077	Set_A down vs Set_B
hsa-miR-6857-3p	0.486841	0.285574	-3.50172	Set_A down vs Set_B
hsa-miR-3198	0.486841	0.285574	-3.50172	Set_A down vs Set_B
hsa-miR-1537-5p	0.48684	3.76445	3.76445	Set_A up vs Set_B
hsa-miR-548w	0.474201	0.268172	-3.72895	Set_A down vs Set_B
hsa-miR-6515-5p	0.46475	3.44379	3.44379	Set_A up vs Set_B
hsa-miR-4662a-3p	0.463497	0.30281	-3.3024	Set_A down vs Set_B
hsa-miR-129-5p	0.426714	4.24518	4.24518	Set_A up vs Set_B
hsa-miR-25-5p	0.423032	4.35976	4.35976	Set_A up vs Set_B
hsa-miR-3619-3p	0.404253	7.8447	7.8447	Set_A up vs Set_B
hsa-miR-124-3p	0.402555	3.30551	3.30551	Set_A up vs Set_B
hsa-miR-6837-5p	0.400318	8.28292	8.28292	Set_A up vs Set_B
hsa-miR-6511a-3p	0.399118	4.44627	4.44627	Set_A up vs Set_B
hsa-miR-103b	0.392886	9.11976	9.11976	Set_A up vs Set_B
hsa-miR-580-3p	0.392041	4.15716	4.15716	Set_A up vs Set_B
hsa-miR-6777-5p	0.391063	9.55919	9.55919	Set_A up vs Set_B
hsa-miR-190b	0.386406	0.318883	-3.13594	Set_A down vs Set_B
hsa-miR-6780a-5p	0.381502	11.4219	11.4219	Set_A up vs Set_B
hsa-miR-494-5p	0.379226	11.9869	11.9869	Set_A up vs Set_B
hsa-miR-4443	0.371938	14.2801	14.2801	Set_A up vs Set_B
hsa-miR-30c-2-3p	0.366329	3.58789	3.58789	Set_A up vs Set_B
hsa-miR-19a-5p	0.365446	4.07768	4.07768	Set_A up vs Set_B
hsa-miR-6892-3p	0.364009	3.90689	3.90689	Set_A up vs Set_B
hsa-miR-412-3p	0.363903	4.47882	4.47882	Set_A up vs Set_B
hsa-miR-6511a-3p	0.360168	6.48191	6.48191	Set_A up vs Set_B
hsa-miR-192-3p	0.356759	0.279872	-3.57306	Set_A down vs Set_B
hsa-miR-6802-5p	0.356585	0.259341	-3.85593	Set_A down vs Set_B
hsa-miR-4796-3p	0.351119	33.2538	33.2538	Set_A up vs Set_B
hsa-miR-582-3p	0.348103	0.290964	-3.43685	Set_A down vs Set_B
hsa-miR-6770-5p	0.338963	9.05825	9.05825	Set_A up vs Set_B
hsa-miR-874-3p	0.335336	3.13085	3.13085	Set_A up vs Set_B
hsa-miR-1468-5p	0.332553	0.144942	-6.89929	Set_A down vs Set_B
hsa-miR-3190-3p	0.329719	6.01828	6.01828	Set_A up vs Set_B
hsa-miR-1913	0.328893	0.219502	-4.55577	Set_A down vs Set_B
hsa-miR-6889-3p	0.324962	7.49796	7.49796	Set_A up vs Set_B
hsa-miR-4688	0.321965	15.1974	15.1974	Set_A up vs Set_B
hsa-miR-4723-3p	0.319967	0.260104	-3.84461	Set_A down vs Set_B
hsa-miR-2277-5p	0.313622	41.1596	41.1596	Set_A up vs Set_B
hsa-miR-29b-2-5p	0.312063	4.29938	4.29938	Set_A up vs Set_B
hsa-miR-5583-3p	0.309603	5.53267	5.53267	Set_A up vs Set_B
hsa-miR-1254	0.30598	4.7631	4.7631	Set_A up vs Set_B
hsa-miR-24-1-5p	0.29884	0.259717	-3.85034	Set_A down vs Set_B
hsa-miR-376b-5p	0.296718	5.6586	5.6586	Set_A up vs Set_B
hsa-miR-6813-5p	0.294966	4.21283	4.21283	Set_A up vs Set_B
hsa-miR-4707-3p	0.291778	0.193621	-5.16473	Set_A down vs Set_B
hsa-miR-210-5p	0.283667	7.27702	7.27702	Set_A up vs Set_B
hsa-miR-132-5p	0.282871	6.29648	6.29648	Set_A up vs Set_B
hsa-miR-103b	0.281964	8.33486	8.33486	Set_A up vs Set_B
hsa-miR-3200-5p	0.281071	9.48239	9.48239	Set_A up vs Set_B
hsa-miR-6800-3p	0.277677	0.175929	-5.68413	Set_A down vs Set_B
hsa-miR-2276-3p	0.277061	0.177816	-5.6238	Set_A down vs Set_B
hsa-miR-145-3p	0.274948	4.23516	4.23516	Set_A up vs Set_B
hsa-miR-323a-5p	0.259357	3.21391	3.21391	Set_A up vs Set_B
hsa-miR-4524a-3p	0.255243	14.3889	14.3889	Set_A up vs Set_B
hsa-miR-4701-5p	0.254844	4.14399	4.14399	Set_A up vs Set_B
hsa-miR-432-3p	0.247027	4.40282	4.40282	Set_A up vs Set_B
hsa-miR-642a-5p	0.239819	3.32587	3.32587	Set_A up vs Set_B
hsa-miR-6886-5p	0.23046	0.211925	-4.71865	Set_A down vs Set_B
hsa-miR-579-5p	0.2274	0.318339	-3.14131	Set_A down vs Set_B
hsa-miR-937-3p	0.225053	0.261244	-3.82784	Set_A down vs Set_B
hsa-miR-4748	0.224175	0.190325	-5.25417	Set_A down vs Set_B
hsa-miR-101-5p	0.223624	0.25327	-3.94835	Set_A down vs Set_B
hsa-miR-874-5p	0.219156	3.27929	3.27929	Set_A up vs Set_B
hsa-miR-92a-1-5p	0.208636	3.89188	3.89188	Set_A up vs Set_B
hsa-miR-6876-5p	0.196809	0.310407	-3.22158	Set_A down vs Set_B
hsa-miR-6743-3p	0.191918	8.13297	8.13297	Set_A up vs Set_B
hsa-miR-6511b-3p	0.191514	4.80233	4.80233	Set_A up vs Set_B
hsa-miR-6826-3p	0.181117	0.0897088	-11.1472	Set_A down vs Set_B
hsa-miR-378d	0.176392	6.72527	6.72527	Set_A up vs Set_B
hsa-miR-6824-3p	0.173737	3.78622	3.78622	Set_A up vs Set_B
hsa-miR-3194-3p	0.173283	5.19847	5.19847	Set_A up vs Set_B
hsa-miR-7849-3p	0.164314	0.236024	-4.23686	Set_A down vs Set_B
hsa-miR-4714-3p	0.158468	6.54078	6.54078	Set_A up vs Set_B
hsa-miR-4742-5p	0.155378	0.139774	-7.15442	Set_A down vs Set_B
hsa-miR-27b-5p	0.150653	0.292107	-3.4234	Set_A down vs Set_B
hsa-miR-5004-5p	0.14769	0.0851855	-11.7391	Set_A down vs Set_B
hsa-miR-6737-3p	0.141354	7.46826	7.46826	Set_A up vs Set_B
hsa-miR-381-5p	0.137405	0.162812	-6.14206	Set_A down vs Set_B
hsa-miR-6752-3p	0.133808	0.306105	-3.26685	Set_A down vs Set_B
hsa-miR-23c	0.131735	0.0952883	-10.4945	Set_A down vs Set_B
hsa-miR-942-3p	0.126088	0.15429	-6.48131	Set_A down vs Set_B
hsa-miR-6514-5p	0.122137	0.169102	-5.9136	Set_A down vs Set_B
hsa-miR-134-3p	0.114064	0.13287	-7.52616	Set_A down vs Set_B
hsa-miR-296-3p	0.110181	0.146953	-6.80492	Set_A down vs Set_B
hsa-miR-138-5p	0.109349	0.139949	-7.14546	Set_A down vs Set_B
hsa-miR-376a-5p	0.107108	0.275583	-3.62867	Set_A down vs Set_B
hsa-miR-3656	0.102433	0.237649	-4.20789	Set_A down vs Set_B
hsa-miR-668-3p	0.0964406	0.149324	-6.69683	Set_A down vs Set_B
hsa-miR-491-3p	0.0954504	0.137706	-7.26187	Set_A down vs Set_B
hsa-miR-429	0.0952063	7.18069	7.18069	Set_A up vs Set_B
hsa-miR-6815-5p	0.0893354	0.217579	-4.59603	Set_A down vs Set_B
hsa-miR-219b-3p	0.0872318	3.27024	3.27024	Set_A up vs Set_B
hsa-miR-197-5p	0.085163	0.24991	-4.00143	Set_A down vs Set_B
hsa-miR-6791-3p	0.0815233	0.150743	-6.63382	Set_A down vs Set_B
hsa-miR-3928-3p	0.0805794	0.308277	-3.24384	Set_A down vs Set_B
hsa-miR-215-5p	0.0784185	3.52306	3.52306	Set_A up vs Set_B
hsa-miR-6741-5p	0.0678696	0.201873	-4.95361	Set_A down vs Set_B
hsa-miR-3922-5p	0.0641597	0.0872517	-11.4611	Set_A down vs Set_B
hsa-miR-203a	0.0405571	0.250031	-3.9995	Set_A down vs Set_B
hsa-miR-30c-1-3p	0.0352485	0.315891	-3.16565	Set_A down vs Set_B
hsa-miR-548d-3p	0.0341697	0.265044	-3.77296	Set_A down vs Set_B
hsa-miR-542-3p	0.0313835	0.276999	-3.61012	Set_A down vs Set_B
hsa-miR-6887-5p	0.0312078	3.38326	3.38326	Set_A up vs Set_B
hsa-miR-4508	0.0305717	0.278174	-3.59487	Set_A down vs Set_B
hsa-miR-935	0.0282358	0.0842332	-11.8718	Set_A down vs Set_B
hsa-miR-9-3p	0.0264766	0.140347	-7.12521	Set_A down vs Set_B
hsa-miR-548e-5p	0.0258411	0.0691976	-14.4514	Set_A down vs Set_B
hsa-miR-545-5p	0.0249693	0.309349	-3.2326	Set_A down vs Set_B
hsa-miR-183-3p	0.023699	0.0483353	-20.6888	Set_A down vs Set_B
hsa-miR-195-5p	0.0233534	3.47846	3.47846	Set_A up vs Set_B
hsa-miR-103a-2-5p	0.0229487	0.225339	-4.43775	Set_A down vs Set_B
hsa-miR-450a-5p	0.0206357	0.279725	-3.57494	Set_A down vs Set_B
hsa-miR-5006-3p	0.019334	0.161291	-6.19999	Set_A down vs Set_B
hsa-miR-6772-3p	0.0192771	0.0637998	-15.674	Set_A down vs Set_B
hsa-miR-362-5p	0.0179804	0.216872	-4.61102	Set_A down vs Set_B
hsa-miR-3143	0.0169672	0.171764	-5.82194	Set_A down vs Set_B
hsa-miR-551a	0.015286	0.245474	-4.07375	Set_A down vs Set_B
hsa-miR-5586-3p	0.0144388	0.166226	-6.0159	Set_A down vs Set_B
hsa-miR-5010-5p	0.0130117	0.281077	-3.55775	Set_A down vs Set_B
hsa-miR-424-3p	0.010507	0.333156	-3.0016	Set_A down vs Set_B
hsa-miR-627-5p	0.00485734	0.278128	-3.59547	Set_A down vs Set_B
hsa-miR-30a-3p	0.00471343	0.177466	-5.63487	Set_A down vs Set_B
hsa-miR-194-5p	0.00174411	0.250709	-3.98869	Set_A down vs Set_B
hsa-miR-589-5p	0.000375158	0.26248	-3.80981	Set_A down vs Set_B
hsa-miR-628-3p	0.000215524	0.146642	-6.81935	Set_A down vs Set_B

## Sheet: iSTAR
miRNA ID	p-value(A vs. B)	MeanRatio(A vs. B)	Fold-Change(A vs. B)	Fold-Change(A vs. B)
hsa-miR-183-3p	0.023699	0.0483353	-20.6888	Set_A down vs Set_B
hsa-miR-6772-3p	0.0192771	0.0637998	-15.674	Set_A down vs Set_B
hsa-miR-548e-5p	0.0258411	0.0691976	-14.4514	Set_A down vs Set_B
hsa-miR-935	0.0282358	0.0842332	-11.8718	Set_A down vs Set_B
hsa-miR-9-3p	0.0264766	0.140347	-7.12521	Set_A down vs Set_B
hsa-miR-628-3p	0.000215524	0.146642	-6.81935	Set_A down vs Set_B
hsa-miR-5006-3p	0.019334	0.161291	-6.19999	Set_A down vs Set_B
hsa-miR-5586-3p	0.0144388	0.166226	-6.0159	Set_A down vs Set_B
hsa-miR-3143	0.0169672	0.171764	-5.82194	Set_A down vs Set_B
hsa-miR-30a-3p	0.00471343	0.177466	-5.63487	Set_A down vs Set_B
hsa-miR-362-5p	0.0179804	0.216872	-4.61102	Set_A down vs Set_B
hsa-miR-103a-2-5p	0.0229487	0.225339	-4.43775	Set_A down vs Set_B
hsa-miR-551a	0.015286	0.245474	-4.07375	Set_A down vs Set_B
hsa-miR-203a	0.0405571	0.250031	-3.9995	Set_A down vs Set_B
hsa-miR-194-5p	0.00174411	0.250709	-3.98869	Set_A down vs Set_B
hsa-miR-589-5p	0.000375158	0.26248	-3.80981	Set_A down vs Set_B
hsa-miR-548d-3p	0.0341697	0.265044	-3.77296	Set_A down vs Set_B
hsa-miR-542-3p	0.0313835	0.276999	-3.61012	Set_A down vs Set_B
hsa-miR-627-5p	0.00485734	0.278128	-3.59547	Set_A down vs Set_B
hsa-miR-4508	0.0305717	0.278174	-3.59487	Set_A down vs Set_B
hsa-miR-450a-5p	0.0206357	0.279725	-3.57494	Set_A down vs Set_B
hsa-miR-5010-5p	0.0130117	0.281077	-3.55775	Set_A down vs Set_B
hsa-miR-545-5p	0.0249693	0.309349	-3.2326	Set_A down vs Set_B
hsa-miR-30c-1-3p	0.0352485	0.315891	-3.16565	Set_A down vs Set_B
hsa-miR-424-3p	0.010507	0.333156	-3.0016	Set_A down vs Set_B
hsa-miR-6887-5p	0.0312078	3.38326	3.38326	Set_A up vs Set_B
hsa-miR-195-5p	0.0233534	3.47846	3.47846	Set_A up vs Set_B
