# Supplementary material for: MicroRNAs modulate CaMKIIα/SIRT1 signaling pathway as a biomarker of cognitive ability in adolescents
Source: Brain Behav Immun Health. 2025 Feb 24;44:100970. doi: 10.1016/j.bbih.2025.100970 (PMC11919301; doi:10.1016/j.bbih.2025.100970)
Supplement: Multimedia component 4 [file mmc4.xlsx]

## Sheet: SR_H vs SR_L
miRNA ID	p-value(Attribute)	MeanRatio	Fold-Change	Fold-Change(SR_H vs. SR_L)
hsa-miR-6786-3p	0.592635	3.74913	3.74913	SR_H up vs SR_L
hsa-miR-494-5p	0.528235	7.06599	7.06599	SR_H up vs SR_L
hsa-miR-580-3p	0.500812	3.70815	3.70815	SR_H up vs SR_L
hsa-miR-6511a-3p	0.499709	4.82851	4.82851	SR_H up vs SR_L
hsa-miR-1538	0.477583	3.20477	3.20477	SR_H up vs SR_L
hsa-miR-25-5p	0.453213	6.28187	6.28187	SR_H up vs SR_L
hsa-miR-3157-5p	0.398218	5.36736	5.36736	SR_H up vs SR_L
hsa-miR-1256	0.390884	3.43232	3.43232	SR_H up vs SR_L
hsa-miR-4742-5p	0.378493	3.80615	3.80615	SR_H up vs SR_L
hsa-miR-6768-3p	0.377875	0.266123	-3.75766	SR_H down vs SR_L
hsa-miR-3196	0.377714	0.265958	-3.75999	SR_H down vs SR_L
hsa-miR-6736-3p	0.373688	5.02773	5.02773	SR_H up vs SR_L
hsa-miR-6770-5p	0.366855	0.290893	-3.43769	SR_H down vs SR_L
hsa-miR-3161	0.35552	0.318556	-3.13917	SR_H down vs SR_L
hsa-miR-6813-5p	0.354093	4.97883	4.97883	SR_H up vs SR_L
hsa-miR-3174	0.342146	0.228624	-4.374	SR_H down vs SR_L
hsa-miR-6806-3p	0.342146	0.228624	-4.374	SR_H down vs SR_L
hsa-miR-1225-5p	0.332724	3.90687	3.90687	SR_H up vs SR_L
hsa-miR-16-1-3p	0.33265	3.16675	3.16675	SR_H up vs SR_L
hsa-miR-548as-3p	0.324906	3.90727	3.90727	SR_H up vs SR_L
hsa-miR-4758-3p	0.318352	0.202254	-4.94428	SR_H down vs SR_L
hsa-miR-6826-3p	0.311249	0.275135	-3.63458	SR_H down vs SR_L
hsa-miR-19a-5p	0.309876	0.263956	-3.78851	SR_H down vs SR_L
hsa-miR-24-1-5p	0.306612	6.67951	6.67951	SR_H up vs SR_L
hsa-miR-6777-3p	0.304433	11.3618	11.3618	SR_H up vs SR_L
hsa-miR-6729-3p	0.302195	3.70515	3.70515	SR_H up vs SR_L
hsa-miR-3138	0.301778	0.330711	-3.02379	SR_H down vs SR_L
hsa-miR-299-3p	0.300975	6.35966	6.35966	SR_H up vs SR_L
hsa-miR-9-3p	0.300793	3.32977	3.32977	SR_H up vs SR_L
hsa-miR-214-5p	0.295237	0.191152	-5.23144	SR_H down vs SR_L
hsa-miR-6805-5p	0.282819	0.229408	-4.35905	SR_H down vs SR_L
hsa-miR-6819-3p	0.275872	0.222793	-4.48847	SR_H down vs SR_L
hsa-miR-641	0.271847	0.287193	-3.48198	SR_H down vs SR_L
hsa-miR-6780b-3p	0.270194	6.0366	6.0366	SR_H up vs SR_L
hsa-miR-4667-3p	0.269564	3.50657	3.50657	SR_H up vs SR_L
hsa-miR-6876-5p	0.269108	3.46062	3.46062	SR_H up vs SR_L
hsa-miR-2114-5p	0.267412	4.22381	4.22381	SR_H up vs SR_L
hsa-miR-29b-2-5p	0.266795	0.261928	-3.81784	SR_H down vs SR_L
hsa-miR-3191-3p	0.241667	3.48711	3.48711	SR_H up vs SR_L
hsa-miR-381-5p	0.240697	0.317255	-3.15204	SR_H down vs SR_L
hsa-miR-7114-3p	0.235651	0.189998	-5.26321	SR_H down vs SR_L
hsa-miR-4688	0.234423	0.0980138	-10.2026	SR_H down vs SR_L
hsa-miR-30d-3p	0.230988	5.04103	5.04103	SR_H up vs SR_L
hsa-miR-4524a-3p	0.229895	0.149553	-6.68657	SR_H down vs SR_L
hsa-miR-6758-3p	0.228236	0.0827401	-12.086	SR_H down vs SR_L
hsa-miR-500a-5p	0.225885	7.15915	7.15915	SR_H up vs SR_L
hsa-miR-548l	0.222641	3.095	3.095	SR_H up vs SR_L
hsa-miR-3619-3p	0.219262	0.0678165	-14.7457	SR_H down vs SR_L
hsa-miR-6837-5p	0.217182	0.0642286	-15.5694	SR_H down vs SR_L
hsa-miR-548k	0.216054	4.59938	4.59938	SR_H up vs SR_L
hsa-miR-6866-3p	0.214688	0.201213	-4.96985	SR_H down vs SR_L
hsa-miR-3182	0.212676	0.213618	-4.68124	SR_H down vs SR_L
hsa-miR-6777-5p	0.212335	0.0556533	-17.9684	SR_H down vs SR_L
hsa-miR-4676-5p	0.211301	0.138337	-7.22871	SR_H down vs SR_L
hsa-miR-2277-5p	0.210187	0.054456	-18.3635	SR_H down vs SR_L
hsa-miR-4750-5p	0.209598	3.62139	3.62139	SR_H up vs SR_L
hsa-miR-6511a-3p	0.208754	0.13871	-7.2093	SR_H down vs SR_L
hsa-miR-20b-3p	0.208587	4.75848	4.75848	SR_H up vs SR_L
hsa-miR-6737-3p	0.205145	0.276276	-3.61957	SR_H down vs SR_L
hsa-miR-4443	0.202512	0.0372547	-26.8422	SR_H down vs SR_L
hsa-miR-6741-5p	0.200946	3.76648	3.76648	SR_H up vs SR_L
hsa-miR-4746-5p	0.197827	0.21287	-4.69771	SR_H down vs SR_L
hsa-miR-4785	0.195067	7.07918	7.07918	SR_H up vs SR_L
hsa-miR-4511	0.194056	0.194759	-5.13455	SR_H down vs SR_L
hsa-miR-3656	0.193906	4.15989	4.15989	SR_H up vs SR_L
hsa-miR-7854-3p	0.193203	3.93409	3.93409	SR_H up vs SR_L
hsa-miR-4796-3p	0.192131	0.0159982	-62.5071	SR_H down vs SR_L
hsa-miR-376b-5p	0.191469	0.16744	-5.97229	SR_H down vs SR_L
hsa-miR-9-3p	0.188057	5.40612	5.40612	SR_H up vs SR_L
hsa-miR-382-3p	0.179994	3.06608	3.06608	SR_H up vs SR_L
hsa-miR-3065-5p	0.17869	5.33513	5.33513	SR_H up vs SR_L
hsa-miR-6511b-3p	0.175677	0.264588	-3.77946	SR_H down vs SR_L
hsa-miR-1468-5p	0.17438	0.0854398	-11.7042	SR_H down vs SR_L
hsa-miR-193a-3p	0.169822	5.29889	5.29889	SR_H up vs SR_L
hsa-miR-615-3p	0.168835	0.255908	-3.90766	SR_H down vs SR_L
hsa-miR-125a-3p	0.165734	3.96228	3.96228	SR_H up vs SR_L
hsa-miR-124-3p	0.16383	0.160943	-6.21337	SR_H down vs SR_L
hsa-miR-6802-5p	0.160266	0.147243	-6.79151	SR_H down vs SR_L
hsa-miR-103b	0.159511	0.0146892	-68.0773	SR_H down vs SR_L
hsa-miR-376a-5p	0.158473	4.26324	4.26324	SR_H up vs SR_L
hsa-miR-6741-3p	0.156939	3.30949	3.30949	SR_H up vs SR_L
hsa-miR-3194-3p	0.155263	0.249474	-4.00843	SR_H down vs SR_L
hsa-miR-29b-1-5p	0.153044	0.298212	-3.35332	SR_H down vs SR_L
hsa-miR-103b	0.150619	0.0993157	-10.0689	SR_H down vs SR_L
hsa-miR-542-5p	0.138247	0.285324	-3.50478	SR_H down vs SR_L
hsa-miR-6815-5p	0.132724	6.39437	6.39437	SR_H up vs SR_L
hsa-miR-1537-5p	0.132074	0.0322341	-31.0231	SR_H down vs SR_L
hsa-miR-6772-3p	0.131498	6.94381	6.94381	SR_H up vs SR_L
hsa-miR-6889-3p	0.129373	0.0566902	-17.6397	SR_H down vs SR_L
hsa-miR-6514-3p	0.128318	6.28	6.28	SR_H up vs SR_L
hsa-miR-379-3p	0.117819	0.195343	-5.11921	SR_H down vs SR_L
hsa-miR-4749-3p	0.116316	0.284082	-3.52011	SR_H down vs SR_L
hsa-miR-3200-5p	0.115629	0.056104	-17.8241	SR_H down vs SR_L
hsa-miR-219a-5p	0.112783	10.6379	10.6379	SR_H up vs SR_L
hsa-miR-548e-5p	0.111416	10.8862	10.8862	SR_H up vs SR_L
hsa-miR-6515-5p	0.108523	0.0473923	-21.1005	SR_H down vs SR_L
hsa-miR-4701-5p	0.102908	0.168708	-5.9274	SR_H down vs SR_L
hsa-miR-490-5p	0.0930197	0.106765	-9.36641	SR_H down vs SR_L
hsa-miR-3928-3p	0.0884292	4.62043	4.62043	SR_H up vs SR_L
hsa-miR-5189-3p	0.0836726	0.217929	-4.58866	SR_H down vs SR_L
hsa-miR-664b-5p	0.0833188	0.0429203	-23.299	SR_H down vs SR_L
hsa-miR-9-3p	0.0822356	7.85286	7.85286	SR_H up vs SR_L
hsa-miR-7110-3p	0.0791105	0.269459	-3.71114	SR_H down vs SR_L
hsa-miR-636	0.07483	7.02163	7.02163	SR_H up vs SR_L
hsa-miR-4748	0.0729733	0.104341	-9.58393	SR_H down vs SR_L
hsa-miR-6885-3p	0.0680551	4.81136	4.81136	SR_H up vs SR_L
hsa-miR-10a-3p	0.0657765	0.208293	-4.80093	SR_H down vs SR_L
hsa-miR-4508	0.0593163	4.20455	4.20455	SR_H up vs SR_L
hsa-miR-219b-3p	0.0461338	0.301301	-3.31894	SR_H down vs SR_L
hsa-miR-3617-5p	0.0435683	0.313506	-3.18973	SR_H down vs SR_L
hsa-miR-548e-3p	0.0372076	4.42009	4.42009	SR_H up vs SR_L
hsa-miR-219b-5p	0.0363672	3.97896	3.97896	SR_H up vs SR_L
hsa-miR-1976	0.0301503	0.0478218	-20.911	SR_H down vs SR_L
hsa-miR-3143	0.0290048	13.005	13.005	SR_H up vs SR_L
hsa-miR-550a-5p	0.0265309	10.9927	10.9927	SR_H up vs SR_L
hsa-miR-885-5p	0.0255814	5.02901	5.02901	SR_H up vs SR_L
hsa-miR-628-5p	0.0223776	4.98815	4.98815	SR_H up vs SR_L
hsa-miR-204-5p	0.00888864	4.24088	4.24088	SR_H up vs SR_L
hsa-miR-362-3p	0.00466978	3.95691	3.95691	SR_H up vs SR_L
hsa-miR-15a-3p	0.00335198	9.94743	9.94743	SR_H up vs SR_L
hsa-miR-296-5p	0.000679822	3.40555	3.40555	SR_H up vs SR_L

## Sheet: 工作表1
miRNA ID	p-value(Attribute)	MeanRatio	Fold-Change	Fold-Change(SR_H vs. SR_L)
hsa-miR-219b-3p	0.0461338	0.301301	-3.31894	SR_H down vs SR_L
hsa-miR-3617-5p	0.0435683	0.313506	-3.18973	SR_H down vs SR_L
hsa-miR-548e-3p	0.0372076	4.42009	4.42009	SR_H up vs SR_L
hsa-miR-219b-5p	0.0363672	3.97896	3.97896	SR_H up vs SR_L
hsa-miR-1976	0.0301503	0.0478218	-20.911	SR_H down vs SR_L
hsa-miR-3143	0.0290048	13.005	13.005	SR_H up vs SR_L
hsa-miR-550a-5p	0.0265309	10.9927	10.9927	SR_H up vs SR_L
hsa-miR-885-5p	0.0255814	5.02901	5.02901	SR_H up vs SR_L
hsa-miR-628-5p	0.0223776	4.98815	4.98815	SR_H up vs SR_L
hsa-miR-204-5p	0.00888864	4.24088	4.24088	SR_H up vs SR_L
hsa-miR-362-3p	0.00466978	3.95691	3.95691	SR_H up vs SR_L
hsa-miR-15a-3p	0.00335198	9.94743	9.94743	SR_H up vs SR_L
hsa-miR-296-5p	0.000679822	3.40555	3.40555	SR_H up vs SR_L
