# Supplementary material for: MicroRNAs modulate CaMKIIα/SIRT1 signaling pathway as a biomarker of cognitive ability in adolescents
Source: Brain Behav Immun Health. 2025 Feb 24;44:100970. doi: 10.1016/j.bbih.2025.100970 (PMC11919301; doi:10.1016/j.bbih.2025.100970)
Supplement: Multimedia component 5 [file mmc5.xlsx]

## Sheet: gender_2 vs 1_3x
miRNA ID	p-value	MeanRatio(2 vs. 1)	Fold-Change(2 vs. 1)	Fold-Change(2 vs. 1)
hsa-miR-4688	0.505205	0.23	-4.41	Gender_2 down vs Gender_1
hsa-miR-25-5p	0.501359	0.28	-3.55	Gender_2 down vs Gender_1
hsa-miR-6859-5p	0.493886	0.2	-4.95	Gender_2 down vs Gender_1
hsa-miR-3619-3p	0.467735	0.16	-6.38	Gender_2 down vs Gender_1
hsa-miR-6837-5p	0.463076	0.15	-6.74	Gender_2 down vs Gender_1
hsa-miR-6833-5p	0.462386	3.32	3.32	Gender_2 up vs Gender_1
hsa-miR-7706	0.462386	3.32	3.32	Gender_2 up vs Gender_1
hsa-miR-3198	0.453074	3.45	3.45	Gender_2 up vs Gender_1
hsa-miR-3688-3p	0.453074	3.45	3.45	Gender_2 up vs Gender_1
hsa-miR-6777-5p	0.452093	0.13	-7.78	Gender_2 down vs Gender_1
hsa-miR-412-3p	0.445101	0.27	-3.64	Gender_2 down vs Gender_1
hsa-miR-4524a-3p	0.426653	0.21	-4.76	Gender_2 down vs Gender_1
hsa-miR-3158-3p	0.419884	3.77	3.77	Gender_2 up vs Gender_1
hsa-miR-6515-5p	0.416757	0.21	-4.85	Gender_2 down vs Gender_1
hsa-miR-6770-5p	0.413057	0.15	-6.79	Gender_2 down vs Gender_1
hsa-miR-6889-3p	0.412507	0.19	-5.37	Gender_2 down vs Gender_1
hsa-miR-2277-5p	0.40871	0.08	-12.76	Gender_2 down vs Gender_1
hsa-miR-6857-3p	0.406732	4.31	4.31	Gender_2 up vs Gender_1
hsa-miR-3198	0.406732	4.31	4.31	Gender_2 up vs Gender_1
hsa-miR-4796-3p	0.404302	0.04	-27.05	Gender_2 down vs Gender_1
hsa-miR-1468-5p	0.401794	4.17	4.17	Gender_2 up vs Gender_1
hsa-miR-4469	0.39096	0.25	-4	Gender_2 down vs Gender_1
hsa-miR-5583-3p	0.385213	0.22	-4.5	Gender_2 down vs Gender_1
hsa-miR-4676-5p	0.379183	0.16	-6.12	Gender_2 down vs Gender_1
hsa-miR-4662a-3p	0.378772	4.06	4.06	Gender_2 up vs Gender_1
hsa-miR-129-2-3p	0.37729	4.9	4.9	Gender_2 up vs Gender_1
hsa-miR-4467	0.373943	5.3	5.3	Gender_2 up vs Gender_1
hsa-miR-19a-5p	0.354963	0.2	-5.01	Gender_2 down vs Gender_1
hsa-miR-4474-3p	0.353031	0.23	-4.37	Gender_2 down vs Gender_1
hsa-miR-129-5p	0.351737	0.12	-8.57	Gender_2 down vs Gender_1
hsa-miR-1537-5p	0.347993	0.07	-13.42	Gender_2 down vs Gender_1
hsa-miR-7704	0.335027	7.56	7.56	Gender_2 up vs Gender_1
hsa-miR-210-5p	0.331783	4.34	4.34	Gender_2 up vs Gender_1
hsa-miR-4748	0.325017	0.24	-4.15	Gender_2 down vs Gender_1
hsa-miR-6758-3p	0.32346	8.76	8.76	Gender_2 up vs Gender_1
hsa-miR-642a-3p	0.318336	9.44	9.44	Gender_2 up vs Gender_1
hsa-miR-4511	0.317659	3.72	3.72	Gender_2 up vs Gender_1
hsa-miR-6826-3p	0.316861	3.97	3.97	Gender_2 up vs Gender_1
hsa-miR-6511b-3p	0.31571	0.3	-3.31	Gender_2 down vs Gender_1
hsa-miR-124-3p	0.31371	3.44	3.44	Gender_2 up vs Gender_1
hsa-miR-6812-3p	0.312991	0.24	-4.17	Gender_2 down vs Gender_1
hsa-miR-124-3p	0.306553	0.29	-3.4	Gender_2 down vs Gender_1
hsa-miR-6892-3p	0.303442	4.17	4.17	Gender_2 up vs Gender_1
hsa-miR-145-3p	0.301822	3.35	3.35	Gender_2 up vs Gender_1
hsa-miR-6882-5p	0.299028	4.44	4.44	Gender_2 up vs Gender_1
hsa-miR-6845-3p	0.292844	3.91	3.91	Gender_2 up vs Gender_1
hsa-miR-494-5p	0.292085	16.33	16.33	Gender_2 up vs Gender_1
hsa-miR-664b-5p	0.289782	0.1	-10.08	Gender_2 down vs Gender_1
hsa-miR-6770-5p	0.28523	0.1	-10.19	Gender_2 down vs Gender_1
hsa-miR-4786-3p	0.279636	0.14	-6.92	Gender_2 down vs Gender_1
hsa-miR-103b	0.278014	0.07	-14.38	Gender_2 down vs Gender_1
hsa-miR-373-3p	0.277704	3.88	3.88	Gender_2 up vs Gender_1
hsa-miR-6777-3p	0.276361	0.13	-7.42	Gender_2 down vs Gender_1
hsa-miR-615-3p	0.276313	3.09	3.09	Gender_2 up vs Gender_1
hsa-miR-6818-3p	0.275611	3.13	3.13	Gender_2 up vs Gender_1
hsa-miR-378d	0.269305	4.67	4.67	Gender_2 up vs Gender_1
hsa-miR-299-3p	0.26662	3.77	3.77	Gender_2 up vs Gender_1
hsa-miR-6781-3p	0.254226	3.84	3.84	Gender_2 up vs Gender_1
hsa-miR-4526	0.253078	5.49	5.49	Gender_2 up vs Gender_1
hsa-miR-4723-3p	0.238692	4.73	4.73	Gender_2 up vs Gender_1
hsa-miR-214-5p	0.233353	10.45	10.45	Gender_2 up vs Gender_1
hsa-miR-5004-5p	0.232832	0.12	-8.62	Gender_2 down vs Gender_1
hsa-miR-3157-5p	0.230458	5.98	5.98	Gender_2 up vs Gender_1
hsa-miR-2114-5p	0.22937	0.26	-3.9	Gender_2 down vs Gender_1
hsa-miR-219a-5p	0.222609	0.3	-3.33	Gender_2 down vs Gender_1
hsa-miR-4707-3p	0.220753	6.35	6.35	Gender_2 up vs Gender_1
hsa-miR-550a-3-5p	0.217298	3.33	3.33	Gender_2 up vs Gender_1
hsa-miR-342-5p	0.21514	0.3	-3.29	Gender_2 down vs Gender_1
hsa-miR-138-5p	0.21031	3.64	3.64	Gender_2 up vs Gender_1
hsa-miR-490-3p	0.21005	5.96	5.96	Gender_2 up vs Gender_1
hsa-miR-7848-3p	0.205944	0.17	-6.05	Gender_2 down vs Gender_1
hsa-miR-134-3p	0.203692	0.18	-5.52	Gender_2 down vs Gender_1
hsa-miR-4701-5p	0.203622	0.15	-6.69	Gender_2 down vs Gender_1
hsa-miR-23c	0.20108	0.11	-8.94	Gender_2 down vs Gender_1
hsa-miR-4639-5p	0.193302	4.83	4.83	Gender_2 up vs Gender_1
hsa-miR-580-3p	0.190916	10.41	10.41	Gender_2 up vs Gender_1
hsa-miR-1270	0.183399	4.16	4.16	Gender_2 up vs Gender_1
hsa-miR-6769b-3p	0.182856	4.77	4.77	Gender_2 up vs Gender_1
hsa-miR-152-5p	0.179157	4.35	4.35	Gender_2 up vs Gender_1
hsa-miR-3124-5p	0.178793	3.74	3.74	Gender_2 up vs Gender_1
hsa-miR-935	0.173571	0.26	-3.91	Gender_2 down vs Gender_1
hsa-miR-760	0.168616	4.93	4.93	Gender_2 up vs Gender_1
hsa-miR-374c-5p	0.159409	7.25	7.25	Gender_2 up vs Gender_1
hsa-miR-6511a-3p	0.158264	6.12	6.12	Gender_2 up vs Gender_1
hsa-miR-5196-3p	0.155314	6.23	6.23	Gender_2 up vs Gender_1
hsa-miR-1273c	0.154221	6.53	6.53	Gender_2 up vs Gender_1
hsa-miR-6855-5p	0.150023	6.43	6.43	Gender_2 up vs Gender_1
hsa-miR-6877-5p	0.141961	5.1	5.1	Gender_2 up vs Gender_1
hsa-miR-4470	0.138197	5.6	5.6	Gender_2 up vs Gender_1
hsa-miR-6743-3p	0.130996	8.93	8.93	Gender_2 up vs Gender_1
hsa-miR-6750-3p	0.125042	4.43	4.43	Gender_2 up vs Gender_1
hsa-miR-381-5p	0.120333	5.72	5.72	Gender_2 up vs Gender_1
hsa-miR-6791-3p	0.118566	0.14	-6.92	Gender_2 down vs Gender_1
hsa-miR-550a-5p	0.108917	3.56	3.56	Gender_2 up vs Gender_1
hsa-miR-30d-3p	0.108052	4.94	4.94	Gender_2 up vs Gender_1
hsa-miR-450a-5p	0.106885	3.13	3.13	Gender_2 up vs Gender_1
hsa-miR-548l	0.10096	3.32	3.32	Gender_2 up vs Gender_1
hsa-miR-20b-3p	0.099429	4.51	4.51	Gender_2 up vs Gender_1
hsa-miR-31-5p	0.097655	0.2	-5.09	Gender_2 down vs Gender_1
hsa-miR-3191-3p	0.095725	4.04	4.04	Gender_2 up vs Gender_1
hsa-miR-5187-5p	0.088476	3	3	Gender_2 up vs Gender_1
hsa-miR-6752-3p	0.079451	3.81	3.81	Gender_2 up vs Gender_1
hsa-miR-656-3p	0.072637	0.29	-3.45	Gender_2 down vs Gender_1
hsa-miR-939-5p	0.072537	9.57	9.57	Gender_2 up vs Gender_1
hsa-miR-186-3p	0.070055	3.29	3.29	Gender_2 up vs Gender_1
hsa-miR-651-5p	0.068254	5.25	5.25	Gender_2 up vs Gender_1
hsa-miR-889-3p	0.065628	6.49	6.49	Gender_2 up vs Gender_1
hsa-miR-16-1-3p	0.058499	7.32	7.32	Gender_2 up vs Gender_1
hsa-miR-6815-5p	0.057672	0.11	-9.42	Gender_2 down vs Gender_1
hsa-miR-29a-5p	0.055807	3.6	3.6	Gender_2 up vs Gender_1
hsa-miR-6886-5p	0.053394	27.99	27.99	Gender_2 up vs Gender_1
hsa-miR-6820-3p	0.051813	3.84	3.84	Gender_2 up vs Gender_1
hsa-miR-3065-5p	0.045605	6.58	6.58	Gender_2 up vs Gender_1
hsa-miR-487b-5p	0.044764	8.51	8.51	Gender_2 up vs Gender_1
hsa-miR-3173-5p	0.043041	4.35	4.35	Gender_2 up vs Gender_1
hsa-miR-2278	0.041168	5.36	5.36	Gender_2 up vs Gender_1
hsa-miR-629-3p	0.040512	3.03	3.03	Gender_2 up vs Gender_1
hsa-miR-9-3p	0.040146	4.87	4.87	Gender_2 up vs Gender_1
hsa-miR-7854-3p	0.039705	5.6	5.6	Gender_2 up vs Gender_1
hsa-miR-4665-5p	0.038041	3.08	3.08	Gender_2 up vs Gender_1
hsa-miR-323a-5p	0.035262	12.39	12.39	Gender_2 up vs Gender_1
hsa-miR-6824-3p	0.034537	8.66	8.66	Gender_2 up vs Gender_1
hsa-miR-431-3p	0.031525	3.97	3.97	Gender_2 up vs Gender_1
hsa-miR-3074-3p	0.031072	5.36	5.36	Gender_2 up vs Gender_1
hsa-miR-188-5p	0.030625	4.36	4.36	Gender_2 up vs Gender_1
hsa-miR-4785	0.027802	16.36	16.36	Gender_2 up vs Gender_1
hsa-let-7e-3p	0.027123	3.06	3.06	Gender_2 up vs Gender_1
hsa-miR-579-5p	0.026412	11.99	11.99	Gender_2 up vs Gender_1
hsa-miR-548k	0.025892	10.62	10.62	Gender_2 up vs Gender_1
hsa-miR-125a-3p	0.025588	5.87	5.87	Gender_2 up vs Gender_1
hsa-miR-1228-5p	0.02381	4.52	4.52	Gender_2 up vs Gender_1
hsa-miR-584-3p	0.014139	3.35	3.35	Gender_2 up vs Gender_1
hsa-miR-149-5p	0.014023	5.25	5.25	Gender_2 up vs Gender_1
hsa-miR-32-3p	0.007006	15.54	15.54	Gender_2 up vs Gender_1
hsa-miR-452-5p	0.006835	6.26	6.26	Gender_2 up vs Gender_1
hsa-miR-6769a-3p	0.006468	16.23	16.23	Gender_2 up vs Gender_1
hsa-miR-30c-1-3p	0.005912	4.34	4.34	Gender_2 up vs Gender_1
hsa-miR-4646-3p	0.00358	3.63	3.63	Gender_2 up vs Gender_1
hsa-miR-224-5p	0.000482	4.04	4.04	Gender_2 up vs Gender_1

## Sheet: miRNA expression levels between
miRNA ID	p-value	MeanRatio(2 vs. 1)	Fold-Change(2 vs. 1)	Fold-Change(2 vs. 1)
hsa-miR-3065-5p	0.045605	6.58	6.58	Gender_2 up vs Gender_1
hsa-miR-487b-5p	0.044764	8.51	8.51	Gender_2 up vs Gender_1
hsa-miR-3173-5p	0.043041	4.35	4.35	Gender_2 up vs Gender_1
hsa-miR-2278	0.041168	5.36	5.36	Gender_2 up vs Gender_1
hsa-miR-629-3p	0.040512	3.03	3.03	Gender_2 up vs Gender_1
hsa-miR-9-3p	0.040146	4.87	4.87	Gender_2 up vs Gender_1
hsa-miR-7854-3p	0.039705	5.6	5.6	Gender_2 up vs Gender_1
hsa-miR-4665-5p	0.038041	3.08	3.08	Gender_2 up vs Gender_1
hsa-miR-323a-5p	0.035262	12.39	12.39	Gender_2 up vs Gender_1
hsa-miR-6824-3p	0.034537	8.66	8.66	Gender_2 up vs Gender_1
hsa-miR-431-3p	0.031525	3.97	3.97	Gender_2 up vs Gender_1
hsa-miR-3074-3p	0.031072	5.36	5.36	Gender_2 up vs Gender_1
hsa-miR-188-5p	0.030625	4.36	4.36	Gender_2 up vs Gender_1
hsa-miR-4785	0.027802	16.36	16.36	Gender_2 up vs Gender_1
hsa-let-7e-3p	0.027123	3.06	3.06	Gender_2 up vs Gender_1
hsa-miR-579-5p	0.026412	11.99	11.99	Gender_2 up vs Gender_1
hsa-miR-548k	0.025892	10.62	10.62	Gender_2 up vs Gender_1
hsa-miR-125a-3p	0.025588	5.87	5.87	Gender_2 up vs Gender_1
hsa-miR-1228-5p	0.02381	4.52	4.52	Gender_2 up vs Gender_1
hsa-miR-584-3p	0.014139	3.35	3.35	Gender_2 up vs Gender_1
hsa-miR-149-5p	0.014023	5.25	5.25	Gender_2 up vs Gender_1
hsa-miR-32-3p	0.007006	15.54	15.54	Gender_2 up vs Gender_1
hsa-miR-452-5p	0.006835	6.26	6.26	Gender_2 up vs Gender_1
hsa-miR-6769a-3p	0.006468	16.23	16.23	Gender_2 up vs Gender_1
hsa-miR-30c-1-3p	0.005912	4.34	4.34	Gender_2 up vs Gender_1
hsa-miR-4646-3p	0.00358	3.63	3.63	Gender_2 up vs Gender_1
hsa-miR-224-5p	0.000482	4.04	4.04	Gender_2 up vs Gender_1
